# Supplementary material for: CLEC4G Promotes Pancreatic Cancer Progression by Suppressing Cathepsin B‐Mediated Ferroptosis: Evidence From Mendelian Randomization Study and Experimental Validation
Source: Hum Mutat. 2026 Jun 10;2026:7359548. doi: 10.1155/humu/7359548 (PMC13250469; doi:10.1155/humu/7359548)
Supplement: Supplementary file 1 — Supporting Information 1 Table S1 provides the completed STROBE‐MR checklist. [file HUMU-2026-7359548-s001.xlsx]

## Sheet: TableS1
Supplementary Table S1. STROBE-MR checklist of recommended items for reporting Mendelian randomization studies
Item No.	Section	Checklist item	Page No.	Relevant text from manuscript
1	TITLE and ABSTRACT	Indicate Mendelian randomization (MR) as the study’s design in the title and/or the abstract if that is a main purpose of the study	1	CLEC4G promotes pancreatic ductal adenocarcinoma progression by suppressing Cathepsin B-mediated ferroptosis: evidence from Mendelian randomization and experimental validation
	INTRODUCTION
2	Background	Explain the scientific background and rationale for the reported study. What is the exposure? Is a potential causal relationship between exposure and outcome plausible? Justify why MR is a helpful method to address the study question	1	Pancreatic cancer (PC) is a lethal malignancy with few known causal biomarkers. Ferroptosis, a form of iron-dependent cell death, has a complex role in cancer. We applied a novel strategy combining multi-omics Mendelian randomization (MR) and experimental validation to identify upstream regulators of ferroptosis in PC.
3	Objectives	State specific objectives clearly, including pre-specified causal hypotheses (if any). State that MR is a method that, under specific assumptions, intends to estimate causal effects	1	We applied a novel strategy combining multi-omics Mendelian randomization (MR) and experimental validation to identify upstream regulators of ferroptosis in PC.
	METHODS
4	Study design and data sources	Present key elements of the study design early in the article. Consider including a table listing sources of data for all phases of the study. For each data source contributing to the analysis, describe the following:	6	Ferroptosis-related gene set: A curated list of ferroptosis-regulating genes was obtained from FerrDb V2[25]. FerrDb V2 contains 1001 ferroptosis-related molecules, including 621 regulator genes (e.g., drivers and suppressors). These regulator genes were used to define the candidate ferroptosis-related proteins tested in Stage 1. pQTL datasets: Stage 1 (ferroptosis-related proteins): Genetic asso…
	a)	Setting: Describe the study design and the underlying population, if possible. Describe the setting, locations, and relevant dates, including periods of recruitment, exposure, follow-up, and data collection, when available.	6	Ferroptosis-related gene set: A curated list of ferroptosis-regulating genes was obtained from FerrDb V2[25]. FerrDb V2 contains 1001 ferroptosis-related molecules, including 621 regulator genes (e.g., drivers and suppressors). These regulator genes were used to define the candidate ferroptosis-related proteins tested in Stage 1. pQTL datasets: Stage 1 (ferroptosis-related proteins): Genetic asso…
				The GEP-NENs data in this study included pancreatic, gastric, small intestine, and colorectal NENs. And the GWAS summary statistics were obtained from FinnGen consortium version R11, adjusted for age, sex, ten principal components, and genotyping batch[27].
				GWAS summary data for immune cell traits were obtained from a study by Orru et al. [28], accessible through the GWAS Catalog (ID: GCST90001391 to GCST90002121). The study encompassed 731 immune cell traits and approximately 22 million genetic variants, representing one of the largest GWAS analyses on immune cell traits, conducted among 3,757 Sardinian residents. These traits, which included 118 a…
	b)	Participants: Give the eligibility criteria, and the sources and methods of selection of participants. Report the sample size, and whether any power or sample size calculations were carried out prior to the main analysis	3	Ferroptosis-related gene set: A curated list of ferroptosis-regulating genes was obtained from FerrDb V2[25]. FerrDb V2 contains 1001 ferroptosis-related molecules, including 621 regulator genes (e.g., drivers and suppressors). These regulator genes were used to define the candidate ferroptosis-related proteins tested in Stage 1. pQTL datasets: Stage 1 (ferroptosis-related proteins): Genetic asso…
	c)	Describe measurement, quality control and selection of genetic variants	6	Instrumental variables (IVs) were selected from exposure pQTL datasets following a consistent set of criteria across analyses. For each protein, we initially chose SNPs associated at genome-wide significance (P < 5×10^−8). To ensure independence, the SNPs were clumped for linkage disequilibrium (LD) using the 1000 Genomes European reference (r² < 0.001 within a 10 Mb window), retaining only the m…
	d)	For each exposure, outcome, and other relevant variables, describe methods of assessment and diagnostic criteria for diseases	7	Two-Sample MR analyses were conducted to estimate the causal effects of genetically proxied protein levels on PC risk. Multiple MR methods were employed, including inverse variance weighted (IVW) as the primary approach[28], as well as weighted median (WM) [29], MR-Egger regression[30], weighted mode (WMO), and simple mode (SMO). IVW combines SNP-specific Wald estimates in a meta-analysis, provid…
	e)	Provide details of ethics committee approval and participant informed consent, if relevant	5	All analyses were performed using publicly available, summary statistics; the original studies obtained informed consent and ethical approval, and no additional ethics approval was required for this secondary analysis.
5	Assumptions	Explicitly state the three core IV assumptions for the main analysis (relevance, independence and exclusion restriction) as well assumptions for any additional or sensitivity analysis	NA	NA
6	Statistical methods: main analysis	Describe statistical methods and statistics used
	a)	Describe how quantitative variables were handled in the analyses (i.e., scale, units, model)	7	This study employed multiple MR methods, including inverse variance weighted (IVW) [30], weighted median (WM)[31], MR-Egger regression[32], weighted mode (WMO), and simple mode (SMO). IVW was used as the primary method due to its stable predictive capability, utilizing a meta-analysis approach to combine Wald estimates for each SNP[33, 34].
	b)	Describe how genetic variants were handled in the analyses and, if applicable, how their weights were selected	7	Instrumental variables (IVs) were selected from exposure pQTL datasets following a consistent set of criteria across analyses. For each protein, we initially chose SNPs associated at genome-wide significance (P < 5×10^−8). To ensure independence, the SNPs were clumped for linkage disequilibrium (LD) using the 1000 Genomes European reference (r² < 0.001 within a 10 Mb window), retaining only the m…
	c)	Describe the MR estimator (e.g. two-stage least squares, Wald ratio) and related statistics. Detail the included covariates and, in case of two-sample MR, whether the same covariate set was used for adjustment in the two samples	3	The GEP-NENs data in this study included pancreatic, gastric, small intestine, and colorectal NENs. And the GWAS summary statistics were obtained from FinnGen consortium version R11, adjusted for age, sex, ten principal components, and genotyping batch[27].
	d)	Explain how missing data were addressed	7	Instrumental variables (IVs) were selected from exposure pQTL datasets following a consistent set of criteria across analyses. For each protein, we initially chose SNPs associated at genome-wide significance (P < 5×10^−8). To ensure independence, the SNPs were clumped for linkage disequilibrium (LD) using the 1000 Genomes European reference (r² < 0.001 within a 10 Mb window), retaining only the m…
	e)	If applicable, indicate how multiple testing was addressed	NA
7	Assessment of assumptions	Describe any methods or prior knowledge used to assess the assumptions or justify their validity	7	Two-Sample MR analyses were conducted to estimate the causal effects of genetically proxied protein levels on PC risk. Multiple MR methods were employed, including inverse variance weighted (IVW) as the primary approach[28], as well as weighted median (WM) [29], MR-Egger regression[30], weighted mode (WMO), and simple mode (SMO). IVW combines SNP-specific Wald estimates in a meta-analysis, provid…
8	Sensitivity analyses and additional analyses	Describe any sensitivity analyses or additional analyses performed (e.g. comparison of effect estimates from different approaches, independent replication, bias analytic techniques, validation of instruments, simulations)	7	Two-Sample MR analyses were conducted to estimate the causal effects of genetically proxied protein levels on PC risk. Multiple MR methods were employed, including inverse variance weighted (IVW) as the primary approach[28], as well as weighted median (WM) [29], MR-Egger regression[30], weighted mode (WMO), and simple mode (SMO). IVW combines SNP-specific Wald estimates in a meta-analysis, provid…
9	Software and pre-registration
	a)	Name statistical software and package(s), including version and settings used	11	All MR analyses were performed in R (version 4.4.1) using "TwoSample MR" package. Multiple testing in Stage 1 and Stage 2 screens was controlled using false discovery rate (FDR), with q < 0.05 considered significant. For hypothesis-driven tests such as specific mediation analyses, two-tailed P < 0.05 was considered statistically significant. Effect estimates are reported with 95% confidence inter…
	b)	State whether the study protocol and details were pre-registered (as well as when and where)	11	All MR analyses were performed in R (version 4.4.1) using "TwoSample MR" package. Multiple testing in Stage 1 and Stage 2 screens was controlled using false discovery rate (FDR), with q < 0.05 considered significant. For hypothesis-driven tests such as specific mediation analyses, two-tailed P < 0.05 was considered statistically significant. Effect estimates are reported with 95% confidence inter…
	RESULTS
10	Descriptive data
	a)	Report the numbers of individuals at each stage of included studies and reasons for exclusion. Consider use of a flow diagram	5	This study was designed and reported in accordance with the STROBE-MR guideline for MR studies[24] (Supplement table1). A multi-stage two-sample MR framework was implemented to (i) systematically test ferroptosis-related proteins for causal effects on PC risk, (ii) perform a proteome-wide causal screen to identify upstream candidate proteins associated with PC, and (iii) construct and quantify an…
	b)	Report summary statistics for phenotypic exposure(s), outcome(s), and other relevant variables (e.g. means, SDs, proportions)	11	Using ferroptosis regulators curated from FerrDb V2 and plasma pQTL summary statistics from the deCODE cohort, we mapped ferroptosis-related genes to measurable proteins and retained 159 proteins with valid genetic instruments for downstream causal inference (Figure 2A). We then conducted two-sample MR to assess whether genetically predicted levels of these ferroptosis-related proteins were causa…
	c)	If the data sources include meta-analyses of previous studies, provide the assessments of heterogeneity across these studies	NA
	d)	For two-sample MR:	11	Causal Effects of Ferroptosis-Related Proteins on PC Risk Using ferroptosis regulators curated from FerrDb V2 and plasma pQTL summary statistics from the deCODE cohort, we mapped ferroptosis-related genes to measurable proteins and retained 159 proteins with valid genetic instruments for downstream causal inference (Figure 2A). We then conducted two-sample MR to assess whether genetically predict…
		i. Provide justification of the similarity of the genetic variant-exposure associations between the exposure and outcome samples
		ii. Provide information on the number of individuals who overlap between the exposure and outcome studies
11	Main results
	a)	Report the associations between genetic variant and exposure, and between genetic variant and outcome, preferably on an interpretable scale	11	Causal Effects of Ferroptosis-Related Proteins on PC Risk Using ferroptosis regulators curated from FerrDb V2 and plasma pQTL summary statistics from the deCODE cohort, we mapped ferroptosis-related genes to measurable proteins and retained 159 proteins with valid genetic instruments for downstream causal inference (Figure 2A). We then conducted two-sample MR to assess whether genetically predict…
	b)	Report MR estimates of the relationship between exposure and outcome, and the measures of uncertainty from the MR analysis, on an interpretable scale, such as odds ratio or relative risk per SD difference	11	Causal Effects of Ferroptosis-Related Proteins on PC Risk Using ferroptosis regulators curated from FerrDb V2 and plasma pQTL summary statistics from the deCODE cohort, we mapped ferroptosis-related genes to measurable proteins and retained 159 proteins with valid genetic instruments for downstream causal inference (Figure 2A). We then conducted two-sample MR to assess whether genetically predict…
	c)	If relevant, consider translating estimates of relative risk into absolute risk for a meaningful time period	NA
	d)	Consider plots to visualize results (e.g. forest plot, scatterplot of associations between genetic variants and outcome versus between genetic variants and exposure)	NA	NA
12	Assessment of assumptions
	a)	Report the assessment of the validity of the assumptions	NA	NA
	b)	Report any additional statistics (e.g., assessments of heterogeneity across genetic variants, such as I2, Q statistic or E-value)	11	Causal Effects of Ferroptosis-Related Proteins on PC Risk Using ferroptosis regulators curated from FerrDb V2 and plasma pQTL summary statistics from the deCODE cohort, we mapped ferroptosis-related genes to measurable proteins and retained 159 proteins with valid genetic instruments for downstream causal inference (Figure 2A). We then conducted two-sample MR to assess whether genetically predict…
13	Sensitivity analyses and additional analyses
	a)	Report any sensitivity analyses to assess the robustness of the main results to violations of the assumptions	11	Causal Effects of Ferroptosis-Related Proteins on PC Risk Using ferroptosis regulators curated from FerrDb V2 and plasma pQTL summary statistics from the deCODE cohort, we mapped ferroptosis-related genes to measurable proteins and retained 159 proteins with valid genetic instruments for downstream causal inference (Figure 2A). We then conducted two-sample MR to assess whether genetically predict…
	b)	Report results from other sensitivity analyses or additional analyses	11	Causal Effects of Ferroptosis-Related Proteins on PC Risk Using ferroptosis regulators curated from FerrDb V2 and plasma pQTL summary statistics from the deCODE cohort, we mapped ferroptosis-related genes to measurable proteins and retained 159 proteins with valid genetic instruments for downstream causal inference (Figure 2A). We then conducted two-sample MR to assess whether genetically predict…
	c)	Report any assessment of direction of causal relationship (e.g., bidirectional MR)	11	Causal Effects of Ferroptosis-Related Proteins on PC Risk Using ferroptosis regulators curated from FerrDb V2 and plasma pQTL summary statistics from the deCODE cohort, we mapped ferroptosis-related genes to measurable proteins and retained 159 proteins with valid genetic instruments for downstream causal inference (Figure 2A). We then conducted two-sample MR to assess whether genetically predict…
	d)	When relevant, report and compare with estimates from non-MR analyses	45481	Moreover, sensitivity analyses were performed for all the aforementioned MR analyses. All results passed heterogeneity and pleiotropy tests, with the P-values for heterogeneity, MR-Egger intercept, and MR-PRESSO being greater than 0.05, indicating minimal heterogeneity and horizontal pleiotropy. Cochran’s Q test for IVW showed no significant heterogeneity (Table S2), and MR-Egger regression inter…
	e)	Consider additional plots to visualize results (e.g., leave-one-out analyses)	11	Causal Effects of Ferroptosis-Related Proteins on PC Risk Using ferroptosis regulators curated from FerrDb V2 and plasma pQTL summary statistics from the deCODE cohort, we mapped ferroptosis-related genes to measurable proteins and retained 159 proteins with valid genetic instruments for downstream causal inference (Figure 2A). We then conducted two-sample MR to assess whether genetically predict…
	DISCUSSION
14	Key results	Summarize key results with reference to study objectives	22	In this study, we performed the first systematic Mendelian randomization (MR) analysis in PC based on large-scale pQTL data to identify regulators of ferroptosis. This analysis identified CLEC4G as a novel causal driver of PDAC that likely promotes tumor progression by suppressing cathepsin B (CTSB) and thereby inhibiting ferroptosis. Using a two-step MR approach combined with in vitro experiment…
15	Limitations	Discuss limitations of the study, taking into account the validity of the IV assumptions, other sources of potential bias, and imprecision. Discuss both direction and magnitude of any potential bias and any efforts to address them	24	Despite its strengths, our study has several limitations. First, the MR analyses were based on available summary statistics, and the GWAS and pQTL datasets we used to be largely derived from European populations using plasma samples. Population structure bias or dataset-specific biases may affect the generalizability and reliability of our findings. We attempted to minimize bias through multiple …
16	Interpretation
	a)	Meaning: Give a cautious overall interpretation of results in the context of their limitations and in comparison with other studies	24	Despite its strengths, our study has several limitations. First, the MR analyses were based on available summary statistics, and the GWAS and pQTL datasets we used to be largely derived from European populations using plasma samples. Population structure bias or dataset-specific biases may affect the generalizability and reliability of our findings. We attempted to minimize bias through multiple …
	b)	Mechanism: Discuss underlying biological mechanisms that could drive a potential causal relationship between the investigated exposure and the outcome, and whether the gene-environment equivalence assumption is reasonable. Use causal language carefully, clarifying that IV estimates may provide causal effects only under certain assumptions	23	CLEC4G is an important immune lectin primarily expressed on certain immune cells and endothelial cells. Previous studies have implicated CLEC4G in tumor immune evasion and metastasis. For example, in colorectal cancer, CLEC4G expression promotes hepatic metastasis, and knockout or blockade of CLEC4G significantly reduces liver metastases of colorectal cancer cells [16]. In breast cancer, tumor-as…
	c)	Clinical relevance: Discuss whether the results have clinical or public policy relevance, and to what extent they inform effect sizes of possible interventions	25	This study demonstrates a strategic multi-omics approach to identify causal drivers in PC. We discovered that CLEC4G, an immune lectin, increases PDAC risk by downregulating CTSB and thereby limiting ferroptosis. In vitro validation confirmed that silencing CLEC4G restores CTSB and ferroptotic activity, suppressing tumor cell proliferation and invasion. Targeting the CLEC4G–CTSB–ferroptosis axis …
17	Generalizability	Discuss the generalizability of the study results (a) to other populations, (b) across other exposure periods/timings, and (c) across other levels of exposure	24	Despite its strengths, our study has several limitations. First, the MR analyses were based on available summary statistics, and the GWAS and pQTL datasets we used to be largely derived from European populations using plasma samples. Population structure bias or dataset-specific biases may affect the generalizability and reliability of our findings. We attempted to minimize bias through multiple …
	OTHER INFORMATION
18	Funding	Describe sources of funding and the role of funders in the present study and, if applicable, sources of funding for the databases and original study or studies on which the present study is based	26	This study was supported by Scientific research fund of national health commission of China, Key health science and technology program of Zhejiang Province (WKJ-ZJ-2201), the Zhejiang Provincial Basic Technology Foundation of China (Grant No. LGC20H160003), Science and Technology Fund Project of Guizhou Provincial Health Commission (gzwkj2024-539), and Key Project of social welfare program of Zhe…
19	Data and data sharing	Provide the data used to perform all analyses or report where and how the data can be accessed, and reference these sources in the article. Provide the statistical code needed to reproduce the results in the article, or report whether the code is publicly accessible and if so, where	25	The proteomic pQTL summary statistics analyzed in this study are available from the deCODE genetics summary data portal (https://www.decode.com/summarydata/)[14]. and the UK Biobank Pharma Proteomics Project (UKB-PPP) resources (https://registry.opendata.aws/ukbppp/)[26]. Pancreatic cancer GWAS summary statistics were obtained from FinnGen [27] and can be accessed via the FinnGen Access Results p…
20	Conflicts of Interest	All authors should declare all potential conflicts of interest	26	The authors declare that they have no conflict of interest.
This checklist is copyrighted by the Equator Network under the Creative Commons Attribution 3.0 Unported (CC BY 3.0) license.
1. Skrivankova VW, Richmond RC, Woolf BAR, Yarmolinsky J, Davies NM, Swanson SA, et al. Strengthening the Reporting of Observational Studies in Epidemiology using Mendelian Randomization (STROBE-MR) Statement. JAMA. 2021;under review.
2. Skrivankova VW, Richmond RC, Woolf BAR, Davies NM, Swanson SA, VanderWeele TJ, et al. Strengthening the Reporting of Observational Studies in Epidemiology using Mendelian Randomisation (STROBE-MR): Explanation and Elaboration. BMJ. 2021;375:n2233.
