# Supplementary material for: CLEC4G Promotes Pancreatic Cancer Progression by Suppressing Cathepsin B‐Mediated Ferroptosis: Evidence From Mendelian Randomization Study and Experimental Validation
Source: Hum Mutat. 2026 Jun 10;2026:7359548. doi: 10.1155/humu/7359548 (PMC13250469; doi:10.1155/humu/7359548)
Supplement: Supplementary file 2 — Supporting Information 2 Table S2 lists the primer sequences used in the experimental validation. [file HUMU-2026-7359548-s002.xlsx]

## Sheet: Table S2
Supple Table2:Primer List
GAPDH(F)	ggAgCgAgATCCCTCCAAAAT
GAPDH(R)	ggCTgTTgTCATACTTCTCATgg
CTSB(F)	gAgCTggTCAACTATgTCAACA
CTSB(R)	gCTCATgTCCACgTTgTAgAAgT
CLEC4G(F)	AgTCCTTTgggCTgTgATTCT
CLEC4G(R)	AggCgTTTgTCCTCAgCAg
