# Supplementary material for: CLEC4G Promotes Pancreatic Cancer Progression by Suppressing Cathepsin B‐Mediated Ferroptosis: Evidence From Mendelian Randomization Study and Experimental Validation
Source: Hum Mutat. 2026 Jun 10;2026:7359548. doi: 10.1155/humu/7359548 (PMC13250469; doi:10.1155/humu/7359548)
Supplement: Supplementary file 3 — Supporting Information 3 Table S3 provides the genetic instrumental variables used for the Mendelian randomization analysis of ferroptosis‐related proteins and pancreatic cancer. [file HUMU-2026-7359548-s003.xlsx]

## Sheet: Table S3
Supplementary Table S3. Genetic instrumental variables (SNPs) used for the Mendelian randomization analysis of ferroptosis-related proteins and pancreatic cancer
Exposure	Outcomes	SNP	Effect allele	Other allele	EAF	R2	F	Exposure			Outcome
								Beta	SE	P-value	Beta	SE	P-value
CTSB	PC	rs10089739	T	G	0.03507	0.00108119	38.2938	0.1343	0.021702	6.079e-10	-0.0602452	0.121777	0.620802
		rs10094699	G	A	0.013	0.00098027	34.713	0.2096	0.035574	3.817e-09	0.0461629	0.166148	0.781133
		rs10094857	C	G	0.14467	0.00216366	76.7314	-0.0996	0.01137	1.949e-18	0.0350041	0.0370414	0.34466
		rs10107540	C	G	0.09672	0.00428953	152.391	-0.1673	0.013552	5.172e-35	0.0129634	0.0482318	0.788105
		rs10109617	T	C	0.02555	0.000977531	34.6248	-0.1487	0.02527	3.992e-09	0.175188	0.124593	0.159699
		rs10110146	C	A	0.30796	0.00262413	93.0964	-0.0841	0.008716	4.956e-22	0.0304742	0.0272294	0.26307
		rs1043180	T	C	0.10351	0.00758682	270.435	0.218	0.013256	8.964e-61	-0.00545294	0.0428971	0.898848
		rs10503374	T	G	0.13109	0.00235549	83.5458	0.1087	0.011892	6.2e-20	0.00223798	0.0384878	0.953631
		rs10651794	A	A	0.28003	0.00669495	238.497	-0.1385	0.008968	8.239e-54	1.77031	0.635648	0.00535192
		rs10860761	A	A	0.27238	0.00111155	39.3491	-0.0544	0.008672	3.534e-10	-0.0221518	0.0285746	0.438206
		rs11111000	T	C	0.11118	0.0013131	46.4949	-0.0854	0.012524	9.184e-12	-0.0690324	0.0436755	0.113975
		rs11137075	G	T	0.30011	0.000977395	34.6238	0.0515	0.008752	4.001e-09	0.020112	0.0285467	0.481102
		rs11137077	T	C	0.04376	0.000965966	34.2195	-0.1135	0.019402	4.921e-09	0.122514	0.0785931	0.119034
		rs111610416	T	C	0.04352	0.00111696	39.5656	-0.1239	0.019697	3.168e-10	-0.00531209	0.0520863	0.918767
		rs111630426	G	A	0.25154	0.00345309	122.597	-0.1024	0.009248	1.701e-28	-0.0232591	0.0289588	0.421872
		rs111811133	C	A	0.02053	0.00405946	144.193	-0.3383	0.028172	3.205e-33	-0.0140173	0.0575415	0.807538
		rs111827912	A	C	0.06046	0.00173159	61.3769	-0.1326	0.016925	4.713e-15	0.0486339	0.0539122	0.367007
		rs112472256	C	T	0.1457	0.00536939	191.027	-0.1553	0.011236	1.887e-43	-0.0270622	0.0531379	0.610554
		rs11249907	C	A	0.47696	0.00184859	65.5206	-0.0653	0.008067	5.727e-16	-0.00123144	0.0267932	0.963341
		rs11250050	T	C	0.3986	0.00290528	103.068	-0.0832	0.008195	3.24e-24	0.00839472	0.030549	0.783473
		rs112797256	G	T	0.08935	0.00154659	54.7751	-0.1021	0.013795	1.35e-13	-0.0145366	0.0406526	0.720656
		rs112840918	A	G	0.01792	0.000913162	32.3308	0.1763	0.031005	1.299e-08	0.0907054	0.0854277	0.288336
		rs112860567	C	G	0.11617	0.00108414	38.3929	0.078	0.012588	5.779e-10	-0.0979535	0.0508773	0.0541926
		rs113001819	A	T	0.04943	0.00116054	41.1122	-0.1182	0.018434	1.434e-10	-0.0607128	0.0895015	0.497554
		rs113225536	T	C	0.02704	0.00110898	39.2769	-0.1539	0.024556	3.675e-10	0.0365742	0.0513024	0.475899
		rs113743386	T	C	0.02259	0.000851007	30.1402	0.1488	0.027103	4.016e-08	0.0646227	0.138775	0.641455
		rs113759073	A	G	0.06133	0.00123453	43.7428	-0.1114	0.016843	3.736e-11	-0.00994269	0.0575166	0.862756
		rs113853613	T	A	0.0289	0.00141003	49.973	-0.169	0.023906	1.556e-12	0.211394	0.129768	0.10331
		rs116559050	C	A	0.02075	0.00140447	49.6966	-0.2018	0.028625	1.791e-12	-0.0378385	0.0976156	0.698292
		rs116858126	A	G	0.02557	0.00804284	286.822	-0.4334	0.02559	2.431e-64	-0.0893132	0.0850393	0.293599
		rs116933254	T	C	0.02958	0.000877153	31.0732	0.1341	0.024056	2.482e-08	-0.0408682	0.0848349	0.629992
		rs117113087	G	C	0.03599	0.00144801	51.3151	0.155	0.021637	7.862e-13	0.0262819	0.0518347	0.612132
		rs117149818	A	G	0.06478	0.00109637	38.8288	0.1029	0.016513	4.617e-10	0.0155967	0.0421675	0.711476
		rs117492768	T	G	0.01648	0.000917808	32.4954	-0.1838	0.032242	1.194e-08	0.00585275	0.28021	0.983336
		rs117502074	G	C	0.04396	0.00579872	206.303	-0.2791	0.019431	8.792e-47	-0.0429833	0.0800663	0.591374
		rs117537300	A	G	0.05777	0.0018727	66.3769	0.1428	0.017527	3.724e-16	-0.010025	0.0604342	0.868249
		rs117619070	T	C	0.02985	0.00171606	60.8117	0.1928	0.024723	6.273e-15	0.0868814	0.0832188	0.29648
		rs11774221	G	A	0.32216	0.00395392	140.481	0.1021	0.008614	2.096e-32	0.0112424	0.0312148	0.718725
		rs11774266	C	G	0.34314	0.011014	393.948	0.1679	0.008459	1.119e-87	-0.0175843	0.0296591	0.553261
		rs11774893	C	T	0.44811	0.00272558	96.6947	0.0792	0.008054	8.022e-23	-0.0466097	0.0257178	0.069931
		rs117756468	T	G	0.03342	0.00111787	39.6069	-0.1426	0.022658	3.1e-10	0.0141545	0.0843109	0.866674
		rs117756719	A	G	0.01909	0.00174394	61.8275	-0.2275	0.028932	3.744e-15	-0.0881944	0.0948023	0.352217
		rs11782819	C	T	0.47351	0.000987776	34.989	0.0475	0.00803	3.319e-09	-0.034199	0.0259831	0.188107
		rs11783110	A	G	0.04259	0.00109356	38.7444	0.1229	0.019744	4.823e-10	-0.0113707	0.0583562	0.84551
		rs11783694	C	T	0.26262	0.000910941	32.2503	0.0521	0.009174	1.354e-08	0.0208728	0.0292639	0.475684
		rs117849877	G	C	0.02925	0.00475425	168.985	-0.3066	0.023585	1.227e-38	0.058352	0.0949802	0.538978
		rs11786120	G	A	0.38883	0.00217892	77.2716	-0.0724	0.008236	1.485e-18	0.0289408	0.0264718	0.274275
		rs117880470	T	G	0.05841	0.00087791	31.0851	0.096	0.017218	2.467e-08	0.0162912	0.0636815	0.798087
		rs117907084	C	A	0.03308	0.000959777	33.9636	-0.1337	0.022941	5.612e-09	0.0197555	0.0546662	0.717812
		rs117989794	T	C	0.01221	0.00291341	103.36	-0.3594	0.03535	2.785e-24	0.0701792	0.0798991	0.379755
		rs118033368	A	G	0.00132	0.00148237	52.4958	0.7349	0.101427	4.305e-13	0.553981	0.35583	0.119502
		rs118086810	C	G	0.03285	0.00168349	59.6807	-0.1752	0.022678	1.114e-14	-0.0627586	0.0892898	0.482141
		rs118105989	T	C	0.0236	0.00827178	295.03	0.4539	0.026425	3.958e-66	0.0579274	0.0810903	0.475007
		rs118146420	G	A	0.02887	0.00094635	33.5174	-0.1417	0.024475	7.057e-09	0.0198215	0.0640632	0.757012
		rs118174240	T	C	0.03754	0.00132149	46.8084	-0.1458	0.02131	7.819e-12	0.0838687	0.0621784	0.177388
		rs12318857	C	T	0.29956	0.0013226	46.8305	-0.0578	0.008446	7.732e-12	-0.0384725	0.028811	0.181764
		rs12335016	G	A	0.01256	0.002204	78.1365	0.3241	0.036664	9.592e-19	-0.573598	0.480312	0.232392
		rs12547439	C	T	0.19836	0.003443	122.244	-0.1107	0.010012	2.043e-28	0.0121884	0.0286719	0.670766
		rs12549686	T	C	0.22721	0.00270194	95.87	-0.0935	0.009549	1.219e-22	0.00805188	0.0284557	0.777206
		rs12676319	G	T	0.0546	0.000959047	33.9646	-0.1036	0.017776	5.611e-09	-0.0263648	0.043614	0.54551
		rs12681109	G	A	0.05149	0.00108998	38.6241	-0.1121	0.018037	5.138e-10	0.062409	0.061754	0.312205
		rs1293306	T	C	0.31979	0.00338691	120.216	0.0948	0.008646	5.675e-28	0.00433972	0.0274078	0.87419
		rs1293308	C	G	0.02324	0.0201331	726.823	0.722	0.02678	4.276e-160	-0.0605463	0.0939084	0.519096
		rs13249227	G	C	0.36168	0.0217731	787.367	0.2324	0.008282	2.853e-173	0.0176265	0.02596	0.497147
		rs13252079	G	A	0.40003	0.0151266	543.215	0.1904	0.008169	3.665e-120	-0.028388	0.0284568	0.318483
		rs13253290	T	A	0.09906	0.00196826	69.7862	-0.1109	0.013275	6.608e-17	-0.00662783	0.0399485	0.868228
		rs13255438	A	C	0.29098	0.00112816	39.9502	-0.0558	0.008828	2.6e-10	0.00259347	0.027771	0.925595
		rs13256443	G	C	0.04236	0.00125362	44.4239	0.1315	0.019729	2.638e-11	0.00757287	0.0512073	0.882432
		rs13257521	G	C	0.16804	0.00114654	40.6135	-0.0683	0.010717	1.85e-10	0.0328434	0.0299026	0.272055
		rs13266878	C	A	0.08402	0.00110391	39.0709	-0.0918	0.014686	4.083e-10	0.0128656	0.0407093	0.751976
		rs13269921	T	C	0.05412	0.00166602	59.0404	-0.1351	0.017582	1.543e-14	-0.0240764	0.0606163	0.691224
		rs13273305	T	A	0.15523	0.00280668	99.5938	-0.1095	0.010972	1.871e-23	0.0338768	0.0302728	0.263118
		rs13277249	C	G	0.41089	0.00111189	39.3769	0.0512	0.008159	3.488e-10	-0.0330877	0.0268351	0.217575
		rs13278225	C	G	0.07922	0.00123533	43.7266	-0.0982	0.01485	3.766e-11	0.050944	0.064176	0.427302
		rs137869729	C	A	0.02506	0.00131165	46.4764	-0.1723	0.025273	9.26e-12	0.207002	0.109259	0.058146
		rs137884148	C	A	0.01856	0.00212304	75.2751	0.2641	0.030439	4.083e-18	-0.0585458	0.238001	0.80569
		rs1382568	C	A	0.22342	0.0045242	160.766	-0.1217	0.009598	7.608e-37	-0.0190234	0.0289444	0.511027
		rs138841112	G	C	0.01505	0.00104195	36.8931	-0.1999	0.03291	1.247e-09	0.170637	0.211838	0.420528
		rs139178540	C	G	0.0269	0.0010025	35.5102	0.1464	0.024567	2.533e-09	-0.0780878	0.120708	0.517685
		rs140803973	G	C	0.01009	0.00364607	129.437	0.4539	0.039895	5.426e-30	0.193268	0.112413	0.0855677
		rs141108442	A	G	0.0134	0.00141371	50.0923	0.2564	0.036226	1.465e-12	-0.183359	0.13027	0.159271
		rs141311461	A	G	0.03765	0.00254394	90.2215	-0.2005	0.021108	2.125e-21	0.00256448	0.0931573	0.978038
		rs141483626	G	T	0.02353	0.00215607	76.4358	-0.228	0.026078	2.273e-18	-0.0665896	0.0884655	0.45162
		rs141658628	C	A	0.01719	0.00114429	40.5347	0.2026	0.031821	1.93e-10	0.0445005	0.223523	0.842195
		rs142228073	A	T	0.01537	0.00092275	32.69	-0.1879	0.032863	1.08e-08	-0.0234385	0.151854	0.877334
		rs143368205	T	A	0.01324	0.00145664	51.6301	-0.2557	0.035585	6.691e-13	0.0302353	0.156898	0.847188
		rs1435285	T	A	0.04707	0.00105152	37.2386	-0.1156	0.018943	1.044e-09	0.0635778	0.0590807	0.281875
		rs143575738	C	C	0.056	0.002078	73.6853	-0.1491	0.017369	9.162e-18	-0.0386133	0.0565321	0.494586
		rs143816270	G	C	0.03735	0.00185015	65.5313	0.1735	0.021432	5.716e-16	0.021975	0.0785074	0.779546
		rs144115807	T	C	0.02954	0.00270552	95.9727	0.2334	0.023824	1.161e-22	-0.00338835	0.0606331	0.955435
		rs144155747	G	C	0.02716	0.00119292	42.2716	0.1641	0.025239	7.937e-11	0.135566	0.118205	0.251432
		rs144176129	A	C	0.02731	0.00202156	71.6595	-0.204	0.024098	2.555e-17	0.0822279	0.0817558	0.314524
		rs144761361	G	C	0.06075	0.00140576	49.7973	-0.1179	0.016707	1.7e-12	-0.0163813	0.0660138	0.804018
		rs145159780	A	G	0.01913	0.00208907	74.0514	0.2637	0.030643	7.6e-18	-0.227905	0.164254	0.165286
		rs146137220	A	G	0.00505	0.00222195	78.7809	0.4692	0.052861	6.923e-19	-1.44289	2.49757	0.563455
		rs1461727	T	C	0.23452	0.00602431	214.45	0.1376	0.009396	1.459e-48	0.000221441	0.0298973	0.99409
		rs146401529	G	C	0.01457	0.00332946	118.103	0.3668	0.033751	1.643e-27	-0.0032594	0.0745997	0.96515
		rs1466338	C	G	0.29858	0.00268105	95.1159	-0.0849	0.008705	1.794e-22	-0.0516926	0.0259781	0.0466069
		rs146952572	T	A	0.06772	0.000961011	34.0362	0.0934	0.016009	5.406e-09	0.0259813	0.0741508	0.726051
		rs148580168	C	A	0.01266	0.00433648	154.071	0.4453	0.035874	2.228e-35	-0.0384632	0.0844114	0.648633
		rs148649685	A	G	0.03865	0.000842909	29.8523	0.1149	0.021029	4.656e-08	-0.161236	0.0980226	0.0999931
		rs148703882	T	C	0.01808	0.000960676	34.0185	-0.17	0.029146	5.456e-09	0.144076	0.135974	0.289335
		rs148856205	T	C	0.01098	0.00230434	81.6949	-0.3452	0.038191	1.585e-19	-0.0676577	0.0850414	0.426273
		rs149129569	A	G	0.03239	0.00206457	73.1811	-0.1915	0.022385	1.179e-17	-0.0994191	0.176743	0.573772
		rs149350279	C	T	0.02185	0.0027405	97.2145	-0.2726	0.027647	6.201e-23	0.109937	0.115557	0.341418
		rs150941390	A	G	0.04299	0.00100771	35.6837	0.1188	0.019887	2.317e-09	-0.00842762	0.0762241	0.911962
		rs17078609	G	C	0.09829	0.00112031	39.6845	-0.0847	0.013445	2.985e-10	0.0291331	0.0477533	0.541812
		rs17149709	C	A	0.15908	0.00309321	109.79	-0.115	0.010975	1.082e-25	-0.00117963	0.032338	0.970901
		rs17150353	G	A	0.17069	0.00333056	118.256	-0.1161	0.010676	1.522e-27	-0.00411762	0.0331413	0.901122
		rs17301991	T	C	0.28599	0.00107035	37.889	0.0546	0.00887	7.476e-10	0.0129908	0.0295258	0.659951
		rs17686242	T	C	0.05143	0.001055	37.3706	0.1121	0.018337	9.76e-10	0.000468414	0.0608273	0.993856
		rs17705233	G	A	0.05867	0.00143053	50.6919	0.1203	0.016896	1.08e-12	0.00869856	0.0761589	0.909067
		rs17711777	C	T	0.06856	0.0012929	45.8033	-0.1073	0.015854	1.304e-11	0.0787162	0.0497614	0.113679
		rs181511382	T	G	0.05183	0.00102851	36.4335	0.1101	0.01824	1.579e-09	-0.0583742	0.0825572	0.479519
		rs182035237	T	C	0.07879	0.00159481	56.47	0.1163	0.015476	5.704e-14	-0.0456853	0.0600508	0.44679
		rs183019417	G	T	0.03075	0.000949558	33.6016	0.1368	0.023599	6.758e-09	0.0380207	0.147897	0.79712
		rs183185044	G	A	0.01247	0.00121336	42.9968	-0.2352	0.035868	5.477e-11	0.169932	0.178208	0.340307
		rs183513149	T	C	0.02554	0.000961465	34.0494	-0.1497	0.025654	5.365e-09	-0.022088	0.079739	0.781777
		rs183579036	A	G	0.00999	0.00387949	137.771	0.4617	0.039334	8.136e-32	-0.29816	0.440045	0.498047
		rs184320055	T	C	0.07723	0.00163398	57.8754	0.1205	0.015839	2.788e-14	-0.0249005	0.0961497	0.795653
		rs1870397	A	C	0.15914	0.00292756	103.89	0.112	0.010988	2.133e-24	-0.0431406	0.0414216	0.297643
		rs187846756	A	G	0.01228	0.00183734	65.0988	-0.2987	0.03702	7.107e-16	0.216082	0.10837	0.0461594
		rs187862332	A	G	0.02614	0.000861368	30.4868	0.1402	0.025391	3.359e-08	0.0584038	0.0768793	0.447445
		rs189337795	TC	TT	0.01808	0.00223391	79.1972	-0.2676	0.030069	5.602e-19	-0.00727879	0.076048	0.923748
		rs189530433	A	G	0.02572	0.00153544	54.403	0.1925	0.026098	1.63e-13	0.00667213	0.0704427	0.92454
		rs191905989	T	C	0.05401	0.00520026	184.858	0.252	0.018534	4.208e-42	-0.112262	0.0716116	0.116962
		rs1962537	C	T	0.05083	0.00091657	32.4626	-0.1044	0.018323	1.215e-08	0.0072147	0.0511341	0.887796
		rs2010629	T	C	0.15763	0.0862653	3339.83	0.4839	0.008373	1e-200	-0.0577803	0.038165	0.130036
		rs2126265	C	T	0.24053	0.00428469	152.266	-0.1147	0.009295	5.559e-35	0.0735294	0.0306298	0.0163689
		rs2196295	A	G	0.36479	0.00355341	126.161	0.0936	0.008333	2.828e-29	0.00386736	0.0271438	0.886703
		rs2249831	T	C	0.20316	0.00581317	206.837	-0.1426	0.009915	6.66e-47	0.0484344	0.0322986	0.133723
		rs2250562	T	G	0.27611	0.00131637	46.6266	-0.0613	0.008977	8.576e-12	0.010386	0.029884	0.728182
		rs2251421	T	C	0.09569	0.00129188	45.7633	0.0926	0.013688	1.331e-11	0.0135429	0.0423436	0.749095
		rs2251926	C	G	0.19822	0.00649482	231.25	0.1544	0.010153	3.133e-52	0.00438873	0.0295283	0.881847
		rs2305023	C	G	0.21911	0.000979604	34.6855	-0.0573	0.009729	3.878e-09	0.0508896	0.032562	0.118088
		rs2409750	C	A	0.17145	0.00198778	70.4579	0.0897	0.010686	4.703e-17	-0.0116645	0.0386621	0.762878
		rs2409782	C	T	0.2639	0.00570562	202.995	0.1296	0.009096	4.66e-46	-0.031486	0.0285464	0.270037
		rs2442570	A	G	0.06373	0.000905663	32.0768	-0.0936	0.016526	1.48e-08	-0.0552314	0.0443982	0.2135
		rs2572410	T	A	0.42793	0.00223837	79.3646	0.0721	0.008093	5.172e-19	-0.0179735	0.0266178	0.49952
		rs2572439	T	A	0.03569	0.00160792	56.967	-0.164	0.021728	4.419e-14	0.084534	0.102903	0.411366
		rs2686204	G	A	0.31678	0.0637951	2410.6	0.3216	0.00655	1e-200	-0.0213887	0.026412	0.418049
		rs2738057	A	T	0.19751	0.00121934	43.205	-0.0666	0.010132	4.922e-11	0.0441165	0.0355665	0.214829
		rs28378644	T	C	0.23831	0.00794348	283.219	-0.1584	0.009412	1.486e-63	0.00612836	0.0299975	0.838122
		rs28604385	A	G	0.14909	0.00540202	192.135	-0.1555	0.011218	1.083e-43	0.070155	0.0364709	0.0544064
		rs2912053	C	G	0.39514	0.00129219	45.7911	-0.0557	0.008231	1.315e-11	0.0047583	0.025861	0.854017
		rs2916655	T	G	0.01922	0.00152691	54.0939	0.2243	0.030496	1.91e-13	-0.0295348	0.0808756	0.714972
		rs2920993	A	G	0.28548	0.00331331	117.628	-0.0968	0.008925	2.082e-27	0.0241489	0.0257288	0.347939
		rs2922851	T	G	0.2846	0.00172739	61.238	-0.0695	0.008881	5.045e-15	0.0286939	0.0303548	0.344513
		rs2929285	C	G	0.22951	0.00484591	172.308	0.1251	0.00953	2.328e-39	0.0144303	0.0265686	0.587038
		rs2952234	A	G	0.12956	0.00379438	134.772	-0.139	0.011973	3.687e-31	0.0253855	0.0333244	0.446197
		rs2953803	G	A	0.46617	0.00642625	228.87	-0.1215	0.008031	1.035e-51	0.0757644	0.0419359	0.0708141
		rs2956245	A	C	0.19636	0.0017581	62.3233	-0.0798	0.010108	2.902e-15	-0.0158018	0.0396717	0.690399
		rs2975683	A	G	0.31147	0.00278309	98.7376	0.0867	0.008725	2.89e-23	-0.0708454	0.0453125	0.117938
		rs2978880	A	G	0.18632	0.000890964	31.5611	-0.0579	0.010306	1.932e-08	-0.0249055	0.0340376	0.464347
		rs2978903	C	G	0.49539	0.00106596	37.7594	0.0494	0.008039	7.989e-10	0.0161198	0.0267858	0.547306
		rs2980738	T	C	0.16735	0.0054491	193.878	-0.1481	0.010636	4.524e-44	0.040673	0.0293414	0.165687
		rs330052	G	A	0.20119	0.00208756	74.0206	0.0859	0.009984	7.72e-18	0.0044497	0.0365203	0.903024
		rs330918	G	C	0.30433	0.00569613	202.712	-0.1239	0.008702	5.309e-46	0.0396423	0.0293256	0.17644
		rs332013	C	T	0.37605	0.0017476	61.9472	0.0651	0.008271	3.522e-15	0.0133848	0.0261448	0.608688
		rs34610931	T	G	0.33069	0.000890039	31.523	-0.048	0.008549	1.972e-08	0.0160345	0.0278182	0.564343
		rs34760460	G	C	0.35828	0.00344347	122.268	-0.0922	0.008338	2.013e-28	0.0160458	0.0302044	0.595251
		rs35097949	G	A	0.17626	0.0015039	53.2925	-0.0768	0.01052	2.867e-13	0.0882694	0.033367	0.00815906
		rs35345517	G	C	0.00222	0.00245533	87.0637	-0.8195	0.087825	1.048e-20	0.0264851	0.0800077	0.740621
		rs35657205	T	C	0.03775	0.00381598	135.5	0.2442	0.020978	2.553e-31	0.0488535	0.131652	0.710577
		rs366658	T	A	0.26764	0.00290651	103.144	0.0923	0.009088	3.123e-24	0.00476325	0.0313121	0.879091
		rs3729853	C	T	0.38632	0.01157	414.081	0.1665	0.008182	4.74e-92	0.0194465	0.0282367	0.491014
		rs3789844	G	A	0.07681	0.000921648	32.6426	-0.0866	0.015157	1.106e-08	-0.00951748	0.0453216	0.833669
		rs405001	T	G	0.43754	0.00260591	92.4458	0.0777	0.008081	6.916e-22	-0.0196533	0.025698	0.444403
		rs4240620	A	G	0.2823	0.00111007	39.3236	0.0559	0.008914	3.582e-10	-0.0233882	0.0268398	0.383536
		rs4240660	G	A	0.40494	0.00195309	69.2198	0.068	0.008173	8.796e-17	-0.0153518	0.0263988	0.560881
		rs4284012	G	A	0.36796	0.0122394	438.332	0.1734	0.008282	2.492e-97	-0.000730977	0.0262253	0.977763
		rs4289770	C	T	0.06496	0.00151496	53.6713	-0.1184	0.016161	2.367e-13	-0.08209	0.065961	0.213307
		rs4292650	G	C	0.43858	0.00215873	76.5258	-0.071	0.008116	2.178e-18	0.0106041	0.026121	0.684772
		rs4307299	C	T	0.40531	0.00305091	108.25	-0.0846	0.008131	2.352e-25	0.0359853	0.0261457	0.168717
		rs4307365	G	T	0.01119	0.00285569	101.358	0.3837	0.038111	7.654e-24	0.0300596	0.098171	0.759455
		rs4313182	C	T	0.04847	0.00099994	35.4243	0.1116	0.01875	2.65e-09	0.00636681	0.0778554	0.934824
		rs4322027	T	C	0.27263	0.00215863	76.529	-0.0787	0.008996	2.172e-18	-0.0214298	0.0314484	0.495601
		rs4348501	G	A	0.47748	0.00309669	109.92	0.0846	0.008069	1.022e-25	-0.0327019	0.0259888	0.208282
		rs4401911	A	G	0.37789	0.00327539	116.287	0.089	0.008253	4.093e-27	-0.0203343	0.0262336	0.438267
		rs4509278	A	G	0.02992	0.00266105	94.386	0.2295	0.023622	2.593e-22	-0.00872995	0.0893354	0.922154
		rs4543504	T	C	0.05068	0.00156073	55.3034	-0.1357	0.018247	1.03e-13	-0.106509	0.0750023	0.155584
		rs4543507	C	T	0.3845	0.00125644	44.5174	-0.055	0.008243	2.512e-11	0.0282953	0.0258019	0.2728
		rs4840372	C	T	0.06604	0.00104083	36.8671	-0.0985	0.016222	1.262e-09	0.024202	0.0464387	0.602254
		rs4840508	C	T	0.25253	0.00223128	79.1191	0.0822	0.009241	5.811e-19	0.0486909	0.0315093	0.122277
		rs4840523	A	T	0.06814	0.00226098	80.168	-0.1426	0.015926	3.423e-19	-0.0480893	0.0485081	0.321507
		rs4840646	G	A	0.1288	0.00161268	57.1666	-0.0913	0.012075	3.998e-14	-0.0112407	0.0461724	0.807656
		rs4841004	G	A	0.16136	0.00232489	82.4578	0.0988	0.01088	1.08e-19	-0.032993	0.0377102	0.381623
		rs4841554	G	A	0.38652	0.00112596	39.8757	0.0523	0.008282	2.7e-10	-0.000759282	0.0290071	0.979117
		rs4841571	G	A	0.09101	0.00605602	215.525	0.2063	0.014052	8.543e-49	0.0775229	0.0555817	0.163089
		rs4841660	T	C	0.15945	0.00660311	235.111	-0.167	0.010891	4.501e-53	-0.00153312	0.0308658	0.960385
		rs4841758	C	A	0.0652	0.00275778	97.7931	0.1653	0.016715	4.628e-23	-0.114606	0.116467	0.325103
		rs4841831	G	A	0.3218	0.00230355	81.6993	-0.0776	0.008585	1.583e-19	-0.00277913	0.0277913	0.920344
		rs55711633	T	C	0.26217	0.00224951	79.756	0.0832	0.009316	4.224e-19	0.0182788	0.029653	0.537613
		rs55848359	T	C	0.24343	0.000943906	33.4383	-0.0543	0.00939	7.36e-09	0.0408754	0.0334053	0.221096
		rs55852693	C	A	0.34688	0.00418666	148.776	0.1024	0.008395	3.198e-34	-0.078358	0.0292405	0.00736699
		rs560835	A	G	0.22159	0.0018387	65.184	0.0778	0.009636	6.806e-16	-0.00894175	0.0275432	0.745451
		rs56265640	A	G	0.2331	0.00325352	115.502	-0.1018	0.009472	6.058e-27	0.0678884	0.0283075	0.0164737
		rs57697235	A	G	0.04589	0.00085689	30.3376	-0.1045	0.018972	3.629e-08	-0.0777376	0.0852072	0.361592
		rs57732526	G	A	0.21334	0.000873291	30.9065	0.0545	0.009803	2.704e-08	-0.0448298	0.031439	0.153889
		rs587059	T	C	0.4972	0.00138875	49.2093	0.0561	0.007997	2.301e-12	0.00556138	0.0256418	0.828296
		rs5889325	GA	G	0.14498	0.00147999	52.4443	0.0824	0.011378	4.414e-13	-0.0807943	0.0364449	0.0266312
		rs59446076	T	G	0.32	0.00463224	164.624	0.1105	0.008612	1.101e-37	0.898165	1.18491	0.448448
		rs60316999	G	A	0.02701	0.00110621	39.1856	-0.1523	0.024329	3.847e-10	0.0148115	0.0744405	0.842285
		rs60324752	C	T	0.18768	0.00674429	240.193	-0.159	0.010259	3.506e-54	0.00443386	0.033954	0.896104
		rs60668163	G	C	0.42442	0.0154318	554.456	-0.1909	0.008107	1.301e-122	-0.0176496	0.0257119	0.492439
		rs60965369	T	G	0.14982	0.00243236	86.274	-0.1042	0.011218	1.563e-20	-0.0031757	0.0351229	0.927956
		rs62488519	A	G	0.04802	0.00092198	32.6599	0.1073	0.018775	1.097e-08	-0.0445769	0.0901418	0.620939
		rs62488580	T	G	0.20557	0.00490975	174.539	-0.1318	0.009976	7.534e-40	0.00205983	0.0308803	0.946818
		rs62488719	G	A	0.01072	0.00182112	64.5433	-0.3175	0.039519	9.422e-16	0.0659727	0.125661	0.599578
		rs62490332	G	C	0.11871	0.00273226	96.957	-0.1216	0.012349	7.053e-23	-0.0282991	0.0356828	0.427734
		rs62490774	G	C	0.21776	0.00446507	158.705	-0.1219	0.009676	2.147e-36	-0.0360569	0.0272238	0.185349
		rs62492306	A	G	0.05609	0.00142957	50.6463	-0.123	0.017283	1.106e-12	0.00310355	0.0417736	0.940776
		rs62492342	T	C	0.18698	0.00140901	49.9197	-0.0725	0.010261	1.596e-12	0.00642757	0.0313463	0.837533
		rs62492345	A	T	0.04629	0.000996658	35.2979	-0.1131	0.019036	2.824e-09	-0.0786255	0.0436987	0.0719764
		rs62493229	T	C	0.12812	0.00218209	77.38	-0.1047	0.011902	1.406e-18	-0.0558373	0.0447775	0.212399
		rs62493588	T	C	0.1196	0.00730599	260.307	0.2001	0.012402	1.468e-58	-0.0460118	0.0404862	0.255755
		rs62494394	G	A	0.10797	0.00184411	65.3743	-0.1042	0.012887	6.187e-16	0.0458934	0.0452431	0.310405
		rs62494401	T	C	0.03864	0.000902607	31.9676	-0.1182	0.020905	1.567e-08	-0.0206715	0.0606775	0.733346
		rs62495537	T	C	0.11159	0.00189795	67.2885	-0.104	0.012678	2.335e-16	0.0871787	0.0318463	0.00619113
		rs62496164	T	C	0.03657	0.000918006	32.5117	-0.1226	0.021501	1.184e-08	-0.0351418	0.146032	0.80983
		rs62496951	A	G	0.3103	0.00119572	42.3648	0.0567	0.008711	7.583e-11	-0.00933281	0.027842	0.737469
		rs6601438	C	A	0.2915	0.00501762	178.494	-0.1178	0.008817	1.021e-40	-0.00287801	0.0331987	0.930918
		rs6601459	C	A	0.1301	0.00122788	43.507	0.0786	0.011916	4.226e-11	0.00134033	0.0308119	0.965303
		rs6983943	G	A	0.02154	0.00104717	37.1014	-0.1686	0.027679	1.121e-09	-0.102968	0.0827283	0.21326
		rs6988241	T	C	0.10348	0.0248555	901.623	0.3876	0.012908	4.3e-198	-0.0315913	0.0441607	0.47438
		rs6989012	T	G	0.12817	0.00147468	52.2557	0.0869	0.012021	4.864e-13	0.00692016	0.0431868	0.872694
		rs6991475	C	A	0.30742	0.00095571	33.8406	0.0506	0.008698	5.977e-09	0.00742715	0.0306916	0.808786
		rs6994480	T	A	0.13931	0.00172442	61.1205	-0.0903	0.01155	5.369e-15	-0.00630522	0.0324213	0.845802
		rs6997710	G	A	0.08598	0.00141139	50.0182	-0.1006	0.014224	1.52e-12	0.00871646	0.036401	0.810751
		rs6997873	C	T	0.15457	0.00185546	65.7811	-0.0902	0.011121	5.037e-16	-0.00745171	0.0340122	0.826581
		rs7000824	G	C	0.44119	0.00506295	180.003	0.1081	0.008057	4.804e-41	-0.034888	0.0261747	0.182568
		rs7002570	G	C	0.06559	0.000890546	31.5311	-0.0912	0.016241	1.96e-08	0.0148837	0.0493107	0.762778
		rs7003528	C	T	0.3084	0.00187598	66.5043	0.0706	0.008657	3.489e-16	0.0129955	0.0262722	0.620849
		rs7018192	C	T	0.06773	0.00144353	51.1605	-0.1175	0.016427	8.509e-13	-0.107477	0.0738041	0.145326
		rs7076038	T	C	0.02248	0.000953067	33.745	-0.1509	0.025976	6.28e-09	-0.047098	0.0463974	0.310059
		rs7130812	G	C	0.43876	0.000900944	31.8996	0.0444	0.007861	1.62e-08	-0.00744854	0.0257034	0.771978
		rs71511240	A	G	0.0267	0.00105363	37.2884	-0.1549	0.025366	1.017e-09	-0.00537482	0.145239	0.97048
		rs71516565	C	T	0.03238	0.0014946	52.9821	-0.1645	0.022599	3.364e-13	-0.0646259	0.0512065	0.206925
		rs71518537	C	T	0.01971	0.00390092	138.536	0.3376	0.028682	5.542e-32	-0.0394489	0.132584	0.766055
		rs72494282	T	C	0.11066	0.00137193	48.6085	-0.0887	0.012722	3.121e-12	-0.018805	0.0486783	0.699265
		rs73001065	C	G	0.07224	0.00127626	45.1748	0.1015	0.015101	1.8e-11	0.0537191	0.0532325	0.312907
		rs73188152	T	C	0.10811	0.000849073	30.0504	-0.0712	0.012988	4.207e-08	-0.00172322	0.0397448	0.965417
		rs73190526	T	C	0.12138	0.00124247	44.0196	0.0808	0.012178	3.249e-11	-0.00730066	0.0415012	0.860361
		rs73197317	T	C	0.04003	0.00102239	36.204	-0.1221	0.020292	1.776e-09	0.109664	0.0559345	0.0499287
		rs73199643	T	A	0.18336	0.00301425	106.982	-0.1072	0.010364	4.49e-25	0.0226715	0.0341033	0.506186
		rs73201420	T	C	0.07739	0.0115954	414.989	0.3068	0.01506	2.972e-92	0.0188332	0.0507686	0.710667
		rs73201440	G	A	0.02925	0.0129881	465.485	0.5132	0.023786	3.039e-103	-0.00757727	0.0702029	0.914048
		rs73204667	A	G	0.02351	0.000843887	29.8853	0.1432	0.026194	4.581e-08	-0.0757734	0.162083	0.640144
		rs73207108	C	T	0.03722	0.00169967	60.2436	-0.1656	0.021335	8.372e-15	0.0637762	0.0519998	0.220022
		rs73207299	A	G	0.11566	0.0870817	3374.46	0.551	0.009485	1e-200	-0.0715717	0.0426226	0.0931129
		rs73209955	A	G	0.06295	0.00142652	50.5396	0.1181	0.016612	1.167e-12	0.13602	0.0638579	0.0331681
		rs73523411	T	C	0.11362	0.00154877	54.8928	0.093	0.012552	1.269e-13	-0.041536	0.0424002	0.327274
		rs73661334	G	T	0.02401	0.00138221	48.9868	0.1887	0.02696	2.571e-12	-0.0678676	0.119194	0.569093
		rs73662646	T	A	0.05326	0.00129804	45.9818	0.1212	0.017873	1.193e-11	-0.0666656	0.0661423	0.313497
		rs74438664	A	G	0.06835	0.00129292	45.8117	0.1071	0.015823	1.302e-11	0.00532274	0.0468616	0.909567
		rs74455896	A	G	0.07993	0.00124957	44.2726	0.0977	0.014683	2.854e-11	0.015216	0.0487808	0.755097
		rs7462014	C	A	0.03673	0.00127323	45.0967	0.1409	0.020981	1.872e-11	0.0249557	0.045566	0.58391
		rs7463228	C	T	0.08556	0.00145424	51.5217	-0.1034	0.014405	7.061e-13	0.023264	0.0466813	0.618231
		rs74854572	G	C	0.01819	0.00114037	40.3958	0.1931	0.030381	2.072e-10	0.0119334	0.122321	0.922283
		rs74906907	C	T	0.23193	0.00901209	321.702	0.1702	0.009489	6.144e-72	-0.00199404	0.0312566	0.949133
		rs75080565	G	C	0.03489	0.00126155	44.6976	-0.149	0.022286	2.295e-11	-0.0149436	0.0649697	0.818085
		rs75220994	T	C	0.04217	0.00140018	49.5995	-0.1399	0.019864	1.884e-12	0.0557393	0.051101	0.275375
		rs75775832	A	G	0.07193	0.00606319	215.782	0.2274	0.01548	7.484e-49	-0.072022	0.0531282	0.175218
		rs75797924	A	G	0.06862	0.0019294	68.3979	-0.1306	0.015791	1.334e-16	0.0782122	0.0418981	0.0619398
		rs75854461	T	G	0.01657	0.00172323	61.0939	-0.2518	0.032214	5.427e-15	0.17979	0.080158	0.0249
		rs75987312	T	C	0.04294	0.000900377	31.8804	0.1108	0.019623	1.638e-08	-0.0132364	0.0522034	0.79984
		rs76234685	A	G	0.12958	0.00347472	123.347	-0.1332	0.011993	1.17e-28	0.035787	0.0320801	0.264614
		rs76494968	T	C	0.049	0.000864305	30.6099	-0.1012	0.018291	3.154e-08	-0.0524372	0.0478296	0.272933
		rs76564024	C	T	0.02602	0.00140294	49.6958	-0.1741	0.024696	1.794e-12	-0.0682428	0.0667972	0.30695
		rs76634348	C	A	0.06295	0.00101604	35.9921	-0.0982	0.016368	1.977e-09	0.0247422	0.0674752	0.713853
		rs767542	G	A	0.1143	0.00158867	56.3063	-0.0947	0.01262	6.188e-14	0.0259259	0.0362626	0.474641
		rs76813926	C	G	0.03656	0.00102893	36.4503	-0.1295	0.021449	1.564e-09	0.066927	0.0492465	0.174141
		rs77112524	T	C	0.01962	0.0013436	47.5993	0.1992	0.028872	5.218e-12	-0.219907	0.122647	0.0729709
		rs77118965	T	A	0.0744	0.00171411	60.7457	0.1183	0.015178	6.481e-15	-0.00855946	0.0618332	0.889902
		rs77428631	T	C	0.04763	0.00241701	85.7308	0.1764	0.019051	2.055e-20	0.00782344	0.0518313	0.880023
		rs77717636	G	A	0.11064	0.0028709	101.877	0.1293	0.01281	5.875e-24	-0.0333073	0.0521926	0.523369
		rs77856088	G	A	0.19111	0.000843089	29.8477	-0.0557	0.010195	4.669e-08	-0.00275268	0.0327611	0.933038
		rs78112371	A	C	0.09643	0.000879292	31.1297	0.0762	0.013657	2.412e-08	0.0193077	0.0516634	0.708611
		rs7817160	G	A	0.17507	0.00843085	300.752	0.183	0.010552	2.235e-67	-0.0724838	0.0423262	0.0868041
		rs7826044	T	G	0.04489	0.00104633	37.0539	-0.1179	0.019368	1.148e-09	0.0171255	0.107441	0.873358
		rs78293597	T	C	0.04365	0.00103813	36.7725	-0.1175	0.019376	1.326e-09	0.0221355	0.0646169	0.731926
		rs7829542	C	T	0.16321	0.00510343	181.501	-0.1451	0.01077	2.276e-41	0.0352795	0.0326577	0.280018
		rs7830838	T	C	0.18376	0.00378869	134.58	0.1202	0.010361	4.084e-31	-0.0603086	0.0501828	0.229449
		rs78358277	A	G	0.04258	0.00308607	109.545	0.205	0.019586	1.227e-25	-0.0600034	0.125833	0.633468
		rs7838749	G	T	0.38709	0.00591742	210.593	0.1199	0.008262	1.01e-47	-0.0318385	0.029795	0.285257
		rs78485068	A	G	0.02121	0.0017771	62.9946	0.2207	0.027806	2.067e-15	0.158583	0.0752997	0.0352022
		rs78554644	A	G	0.02972	0.00417401	148.275	0.2909	0.023889	4.118e-34	-0.0171063	0.128074	0.893746
		rs7869	T	C	0.29576	0.00126892	44.9425	-0.0573	0.008547	2.029e-11	-0.032172	0.0270787	0.234797
		rs78817829	A	G	0.02552	0.00155738	55.2111	-0.1861	0.025045	1.081e-13	0.132849	0.0954646	0.164043
		rs78867821	A	G	0.05911	0.0164949	593.259	0.4076	0.016734	4.902e-131	-0.0240338	0.0558081	0.666722
		rs78943773	G	T	0.05985	0.0010032	35.5359	0.1003	0.016825	2.502e-09	0.0691889	0.0638007	0.278163
		rs79001277	A	G	0.03811	0.00084937	30.0856	-0.1139	0.020765	4.13e-08	0.218556	0.11179	0.0505766
		rs79250792	T	C	0.06856	0.00135982	48.1828	0.1111	0.016005	3.88e-12	-0.0990481	0.0523346	0.0584117
		rs79326697	G	A	0.02149	0.000934683	33.1113	0.1582	0.027492	8.699e-09	0.0362987	0.0862889	0.674
		rs79520228	T	G	0.02769	0.0010849	38.4178	0.1516	0.024458	5.706e-10	0.148921	0.104079	0.152475
		rs79552794	T	C	0.0382	0.0014204	50.3181	-0.1485	0.020934	1.306e-12	-0.00646122	0.123814	0.958381
		rs80015919	T	A	0.0311	0.00290558	103.02	-0.2379	0.023438	3.304e-24	-0.0108781	0.0698196	0.876189
		rs8191631	C	T	0.11462	0.0293744	1070.57	-0.4093	0.012509	1e-200	0.0312773	0.0364091	0.390312
		rs9329248	A	C	0.15097	0.00393191	139.644	0.1318	0.011153	3.168e-32	0.00312611	0.0309224	0.919475
		rs9650625	C	T	0.01252	0.00096208	34.0789	0.2131	0.036503	5.289e-09	0.184586	0.126089	0.143211
		rs9801706	C	T	0.46002	0.000918599	32.5033	0.0465	0.008156	1.191e-08	-0.0213121	0.0262245	0.416401
IDO1		rs10446468	T	C	0.42564	0.00918332	327.565	0.1455	0.008039	3.269e-73	0.544333	0.481104	0.257877
		rs10850034	A	T	0.34958	0.000974733	34.508	0.0485	0.008256	4.24e-09	-0.0231373	0.0262131	0.37742
		rs111632417	G	A	0.08124	0.00283763	100.545	-0.146	0.01456	1.157e-23	0.0476845	0.0620785	0.442408
		rs112445131	T	C	0.20455	0.00145052	51.3386	0.0707	0.009867	7.77e-13	0.0246707	0.0305296	0.419038
		rs113011189	T	C	0.10004	0.00345357	122.479	0.1461	0.013201	1.813e-28	0.0775182	0.0531163	0.144454
		rs113909885	C	T	0.01674	0.000905673	32.0346	0.1745	0.03083	1.513e-08	-0.0258078	0.0770918	0.737801
		rs114386335	T	C	0.0393	0.000946177	33.462	-0.1172	0.02026	7.256e-09	-0.0737053	0.0998155	0.460262
		rs114824041	T	A	0.13705	0.00306792	108.754	-0.1216	0.01166	1.837e-25	-0.00626848	0.0384903	0.87063
		rs115857097	A	C	0.02853	0.00108746	38.4771	-0.149	0.02402	5.531e-10	-0.177638	0.081995	0.0302768
		rs115869055	G	T	0.05303	0.00166497	58.9413	0.136	0.017714	1.624e-14	0.0338363	0.063568	0.594529
		rs115886979	T	C	0.04451	0.00101799	36.0165	-0.1167	0.019445	1.956e-09	-0.00503906	0.06535	0.938537
		rs116780938	C	T	0.07976	0.00104583	37.0055	-0.089	0.01463	1.178e-09	-0.0631126	0.0485015	0.193172
		rs11706153	T	C	0.01465	0.00162934	57.6763	-0.2526	0.03326	3.086e-14	0.282837	0.198457	0.154105
		rs11714929	C	G	0.16314	0.00148413	52.5285	0.0779	0.010748	4.224e-13	0.0115077	0.0405581	0.776615
		rs12489732	A	C	0.33856	0.00109582	38.7796	0.0519	0.008334	4.731e-10	0.000874088	0.0263263	0.973513
		rs1264191	C	T	0.17643	0.00418645	148.575	-0.1266	0.010386	3.515e-34	-0.00944227	0.0323405	0.770314
		rs13073141	C	T	0.14223	0.00148044	52.3965	0.0825	0.011397	4.519e-13	0.0150946	0.0359563	0.674627
		rs138916547	C	T	0.09654	0.00553383	196.665	-0.1884	0.013434	1.109e-44	-0.00561033	0.0442699	0.899154
		rs139936011	T	C	0.05356	0.00113653	40.2154	-0.1119	0.017645	2.272e-10	-0.093731	0.0756638	0.215426
		rs140640066	G	A	0.02434	0.00100195	35.4445	-0.1561	0.026219	2.621e-09	-0.0342788	0.0754328	0.649521
		rs144609524	T	C	0.01627	0.0011709	41.4201	-0.2011	0.031246	1.227e-10	-0.129767	0.139581	0.352532
		rs147462817	C	T	0.02578	0.00128387	45.4301	0.1713	0.025414	1.581e-11	0.188582	0.0993914	0.057779
		rs147488827	A	G	0.0459	0.0010306	36.4609	0.114	0.018879	1.556e-09	-0.00493977	0.0805157	0.951079
		rs147797513	A	C	0.02151	0.00270119	95.7213	-0.2591	0.026482	1.321e-22	-0.110158	0.0550186	0.0452637
		rs1500004	A	G	0.09886	0.00168131	59.5209	-0.1037	0.013441	1.208e-14	0.0193468	0.040758	0.635018
		rs150570453	T	C	0.02136	0.00113782	40.2494	-0.1726	0.027205	2.234e-10	-0.0367731	0.0735607	0.617145
		rs17308707	T	C	0.04954	0.00101504	35.9169	-0.11	0.018354	2.058e-09	0.02573	0.0533213	0.629418
		rs187979386	T	C	0.03103	0.00240001	85.0253	-0.213	0.023099	2.94e-20	0.0101742	0.0848369	0.904541
		rs188065562	T	G	0.03602	0.0011143	39.4234	-0.1327	0.021134	3.409e-10	-0.060228	0.121786	0.620925
		rs2236952	G	C	0.2437	0.00132063	46.7288	0.0635	0.009289	8.137e-12	0.0291565	0.0267409	0.275566
		rs323877	C	G	0.25484	0.00300793	106.588	0.0942	0.009124	5.435e-25	-0.0561822	0.0268609	0.0364746
		rs34390431	A	G	0.39821	0.000884367	31.2812	-0.0455	0.008135	2.228e-08	-0.0161579	0.0267866	0.546371
		rs34561018	T	G	0.116	0.000902001	31.9118	-0.0697	0.012338	1.61e-08	-0.0525079	0.053466	0.326061
		rs34750878	A	C	0.01249	0.0010095	35.7129	-0.2139	0.035792	2.285e-09	-0.159071	0.121968	0.192167
		rs35562294	T	C	0.01666	0.00128739	45.5549	-0.2175	0.032224	1.482e-11	-0.0614298	0.0676041	0.363525
		rs36101994	G	A	0.33054	0.00239305	84.7542	0.0775	0.008418	3.378e-20	0.0136408	0.0275427	0.620416
		rs3821841	T	C	0.08272	0.00120006	42.4501	0.094	0.014427	7.238e-11	0.0396735	0.0496335	0.424101
		rs3852070	C	G	0.45477	0.000932015	32.9644	-0.0456	0.007942	9.379e-09	0.0149425	0.0271332	0.581834
		rs3870336	A	G	0.07122	0.0018469	65.3941	0.1236	0.015284	6.12e-16	-0.0736044	0.045351	0.10459
		rs3895736	A	C	0.15434	0.00509485	180.974	-0.1461	0.01086	2.971e-41	-0.0271408	0.0348275	0.435807
		rs4579052	T	G	0.33882	0.000844957	29.8852	0.0459	0.008396	4.576e-08	0.0516247	0.0278891	0.0641594
		rs4683162	T	G	0.16312	0.0011663	41.2688	0.0682	0.010616	1.323e-10	0.0756707	0.0358791	0.0349406
		rs4683260	T	C	0.24595	0.000949448	33.5825	-0.0532	0.00918	6.815e-09	-0.00967393	0.0281105	0.730742
		rs4683294	C	G	0.29497	0.00128965	45.6365	-0.0587	0.008689	1.424e-11	-0.714986	0.550723	0.194195
		rs4688714	C	T	0.4277	0.00316486	112.204	0.0845	0.007977	3.194e-26	-0.318854	0.422459	0.450394
		rs56052360	T	C	0.06316	0.0019118	67.6904	-0.133	0.016165	1.912e-16	-0.127851	0.129197	0.322379
		rs61729223	T	G	0.03131	0.00101782	36.0074	0.1377	0.022947	1.965e-09	0.0292145	0.119569	0.806974
		rs62244217	G	A	0.08245	0.0013222	46.7938	0.099	0.014472	7.873e-12	-0.00550199	0.0514973	0.914916
		rs62251293	T	C	0.37125	0.000920145	32.5516	-0.0467	0.008185	1.158e-08	-0.0391518	0.0263752	0.137697
		rs62259755	T	G	0.16913	0.00281591	99.767	0.1054	0.010552	1.707e-23	-0.0139188	0.0387572	0.7195
		rs62262519	T	C	0.03254	0.000881456	31.1799	0.1241	0.022224	2.35e-08	0.199321	0.0988745	0.0438107
		rs6442124	A	G	0.49601	0.00109591	38.7741	0.0492	0.007901	4.748e-10	0.000484472	0.0258606	0.985053
		rs6474193	T	C	0.31916	0.0013531	47.9036	0.0585	0.008452	4.471e-12	-0.0131581	0.0280327	0.638796
		rs6787465	T	C	0.23645	0.000974688	34.48	-0.0541	0.009213	4.294e-09	0.0118061	0.0343573	0.731126
		rs6793992	G	T	0.11498	0.00267799	94.8755	0.1202	0.01234	2.016e-22	0.0965752	0.0370642	0.00917065
		rs71080535	A	T	0.32627	0.0334749	1224.05	-0.2905	0.008303	1e-200	-0.105428	0.0402086	0.00874098
		rs71080562	T	T	0.47339	0.00561714	199.642	0.1114	0.007884	2.462e-45	0.0834781	0.272303	0.759175
		rs71297377	T	C	0.06312	0.00141912	50.2132	0.1155	0.016299	1.376e-12	0.0695806	0.0507182	0.170093
		rs71325001	C	G	0.09378	0.00437367	155.253	-0.1692	0.013579	1.228e-35	-0.0462474	0.041458	0.264626
		rs7137828	T	C	0.38049	0.00115082	40.7501	-0.0519	0.00813	1.732e-10	0.0462714	0.02597	0.0747946
		rs72554696	G	C	0.07966	0.00145704	51.5698	0.1051	0.014635	6.895e-13	0.0365389	0.0570259	0.521691
		rs72895891	C	A	0.03455	0.00114034	40.3445	0.1379	0.02171	2.126e-10	0.0361342	0.0970906	0.709767
		rs73072389	G	T	0.04145	0.00133326	47.183	-0.135	0.019653	6.457e-12	-0.0391293	0.0366363	0.2855
		rs73074902	A	G	0.00938	0.000935833	33.1052	-0.2313	0.040199	8.724e-09	0.578225	0.287149	0.0440433
		rs73082321	A	G	0.02853	0.00224651	79.5749	-0.2092	0.023451	4.629e-19	-0.125887	0.144155	0.382512
		rs73089342	A	G	0.12473	0.000982853	34.7672	0.0709	0.012024	3.717e-09	-0.0624584	0.0395135	0.11395
		rs74497331	A	G	0.02992	0.00242062	85.7305	-0.2224	0.024019	2.06e-20	0.0196105	0.0614205	0.749513
		rs74835552	T	C	0.09507	0.00184924	65.4771	-0.1101	0.013606	5.871e-16	0.0235885	0.0627828	0.707128
		rs75149215	C	A	0.01958	0.000891637	31.5404	-0.1635	0.029112	1.952e-08	-0.0195977	0.291601	0.946417
		rs75420707	T	C	0.0417	0.00117499	41.5753	-0.1294	0.020068	1.132e-10	-0.0121636	0.0693529	0.860776
		rs76150957	C	T	0.06359	0.00224997	79.6933	0.1449	0.016231	4.366e-19	-0.0800321	0.075245	0.2875
		rs762787	T	C	0.05989	0.00170636	60.4076	-0.1298	0.0167	7.692e-15	-0.0614972	0.0447412	0.169283
		rs7627910	C	T	0.4459	0.00716038	254.887	0.1264	0.007917	2.22e-57	0.0593249	0.0261169	0.0231159
		rs7634751	C	G	0.29188	0.00105704	37.3879	-0.0534	0.008733	9.662e-10	0.00190153	0.0262692	0.942294
		rs77382486	A	G	0.05947	0.0016134	57.1112	0.1267	0.016765	4.118e-14	0.0389746	0.0796331	0.62454
		rs79578837	A	G	0.09185	0.000923881	32.6922	0.0775	0.013554	1.08e-08	-0.0224212	0.0485568	0.64426
		rs808723	C	A	0.46498	0.000940618	33.2821	-0.0459	0.007956	7.971e-09	-0.0275844	0.0264916	0.297759
		rs9852529	A	G	0.30753	0.0369604	1356.39	-0.31	0.008417	1e-200	-0.0646978	0.0260501	0.0130065
MDM4		rs10922094	G	C	0.40155	0.00167571	59.2989	-0.0628	0.008155	1.35e-14	-0.00430102	0.0257572	0.867383
		rs112164276	G	A	0.07336	0.001663	59.0148	0.1184	0.015412	1.561e-14	0.0374879	0.0535303	0.483733
		rs11244	A	G	0.18661	0.00207453	73.645	-0.0889	0.010359	9.364e-18	0.00317439	0.0285241	0.911388
		rs114139868	C	A	0.0351	0.000903927	31.9972	0.1242	0.021956	1.543e-08	-0.095075	0.146083	0.515156
		rs114227530	C	A	0.06221	0.002063	73.2392	0.1408	0.016452	1.144e-17	0.0668942	0.0580396	0.24909
		rs115333512	T	C	0.07407	0.00215942	76.6695	-0.1342	0.015326	2.017e-18	-0.00976184	0.0498917	0.844876
		rs116416291	A	G	0.06031	0.00160244	56.8577	-0.1281	0.016988	4.67e-14	-0.0509348	0.0548327	0.352934
		rs116535033	T	G	0.01258	0.000841157	29.8256	0.196	0.035888	4.721e-08	-0.150797	0.179481	0.400805
		rs116589735	T	C	0.03301	0.00182876	64.9152	-0.1836	0.022787	7.8e-16	-0.111047	0.0939573	0.237248
		rs11756897	G	A	0.26305	0.00156126	55.3942	-0.0675	0.009069	9.861e-14	-0.0224075	0.0278082	0.420364
		rs1265099	G	A	0.39662	0.0029479	104.747	-0.0841	0.008217	1.385e-24	-0.00292963	0.0256769	0.909161
		rs1383265	C	T	0.25326	0.00127711	45.3021	0.0622	0.009241	1.686e-11	-0.0381415	0.0301658	0.206088
		rs147906938	A	T	0.03884	0.0067824	241.941	0.3183	0.020463	1.469e-54	0.0376018	0.0791679	0.634813
		rs148198842	A	G	0.03236	0.000877659	31.1236	-0.1242	0.022262	2.42e-08	0.0254498	0.109634	0.816434
		rs1632867	A	G	0.31626	0.00166347	59.0316	-0.0665	0.008655	1.549e-14	-0.0126877	0.027583	0.645529
		rs169503	T	C	0.11004	0.0012175	43.1874	-0.0846	0.012873	4.969e-11	-0.00103788	0.0603614	0.986282
		rs17190106	A	G	0.08601	0.0019912	70.6828	0.1199	0.014261	4.188e-17	-0.0297308	0.0448141	0.507058
		rs17207370	T	C	0.04422	0.00143484	50.9066	-0.1378	0.019313	9.662e-13	-0.0259894	0.0554014	0.63899
		rs17576984	T	C	0.11816	0.00339988	120.859	-0.1365	0.012416	4.085e-28	-0.0776629	0.0384781	0.0435532
		rs1766	G	A	0.44072	0.00310607	110.385	-0.0846	0.008052	8.094e-26	-0.0607239	0.0259044	0.0190704
		rs188245	G	A	0.45723	0.00184574	65.508	-0.0648	0.008006	5.761e-16	-0.0410856	0.0258031	0.111322
		rs2252937	C	T	0.12198	0.00218259	77.4963	0.1083	0.012302	1.323e-18	0.058097	0.0327999	0.0765174
		rs241430	C	T	0.40251	0.00193533	68.69	-0.0673	0.00812	1.148e-16	-0.0337112	0.0283733	0.234781
		rs2853985	G	A	0.33615	0.00208542	74.0387	-0.0729	0.008472	7.614e-18	0.0399254	0.0278168	0.151202
		rs2857188	A	G	0.17228	0.00227414	80.7495	0.0953	0.010605	2.548e-19	0.0519768	0.0425308	0.221671
		rs2857212	G	A	0.40025	0.0014916	52.922	0.0594	0.008165	3.469e-13	0.0221843	0.0257552	0.389042
		rs28745897	T	C	0.07089	0.000956314	33.9127	0.091	0.015626	5.761e-09	0.0477695	0.0549708	0.384848
		rs3093664	G	A	0.09467	0.00385631	137.15	-0.1604	0.013696	1.117e-31	-0.101171	0.0608627	0.0964584
		rs3104406	A	G	0.31561	0.00183312	65.0539	0.0696	0.008629	7.274e-16	0.0363957	0.0301615	0.227551
		rs3115673	T	G	0.14044	0.00312915	111.204	0.1206	0.011436	5.346e-26	0.0187203	0.0279602	0.503155
		rs3128935	C	T	0.03031	0.00114043	40.4471	0.1518	0.023868	2.017e-10	0.0492476	0.101201	0.62652
		rs3130931	C	T	0.37275	0.0012372	43.8859	-0.0549	0.008287	3.467e-11	0.0133187	0.0285124	0.640414
		rs3131059	C	T	0.40596	0.00104549	37.0814	-0.0496	0.008145	1.132e-09	0.0239553	0.0261463	0.35956
		rs3131848	A	G	0.20229	0.00167791	59.5583	0.0774	0.010029	1.182e-14	0.0359775	0.0351467	0.306006
		rs3132451	C	G	0.16546	0.00601701	214.455	-0.1591	0.010864	1.456e-48	0.00330562	0.033846	0.922197
		rs34115112	C	C	0.08429	0.00195195	69.2889	-0.1219	0.014644	8.494e-17	0.0594116	0.0383508	0.121343
		rs34972021	G	A	0.13649	0.00248447	88.2392	-0.1091	0.011614	5.787e-21	-0.0403174	0.0357295	0.259148
		rs34976781	G	A	0.12413	0.00324057	115.18	0.1304	0.01215	7.142e-27	0.077064	0.0400637	0.0544127
		rs34998192	G	T	0.15033	0.00110727	39.2698	0.0702	0.011202	3.686e-10	-0.0102934	0.0423344	0.807893
		rs370927791	T	G	0.0614	0.000885622	31.3372	-0.0928	0.016577	2.165e-08	-0.0293208	0.0620819	0.636718
		rs373004254	C	C	0.06384	0.00402267	143.087	-0.1963	0.01641	5.593e-33	-0.0681902	0.0781712	0.383035
		rs3819720	A	G	0.28964	0.00139187	49.3772	-0.062	0.008823	2.108e-12	-0.00548105	0.0270017	0.839143
		rs4148876	A	G	0.09491	0.00269836	95.8508	-0.1342	0.013707	1.235e-22	-0.0585785	0.0490217	0.232106
		rs431722	T	C	0.48584	0.00324828	115.452	-0.0858	0.007985	6.291e-27	-0.0345204	0.0255843	0.177247
		rs451652	A	G	0.13221	0.00882163	315.296	0.2136	0.012029	1.539e-70	-0.122709	0.185974	0.509371
		rs4713471	G	A	0.14453	0.00163933	58.1753	0.0869	0.011393	2.399e-14	0.0233126	0.0334513	0.485859
		rs6458	G	A	0.12614	0.00966896	345.906	0.2249	0.012092	3.257e-77	0.101865	0.0473422	0.0314239
		rs6477	G	C	0.23653	0.00689619	246.015	0.1577	0.010054	1.92e-55	0.0417245	0.0332895	0.210066
		rs680151	G	A	0.31161	0.00317386	112.801	-0.092	0.008662	2.386e-26	-0.0257035	0.0265528	0.333037
		rs6913471	T	A	0.35761	0.00251005	89.1475	0.0792	0.008388	3.639e-21	-0.0242879	0.0264174	0.357892
		rs6924352	T	G	0.20808	0.00209026	74.2067	-0.085	0.009867	7.003e-18	0.00751667	0.0339272	0.824662
		rs72548024	T	A	0.16365	0.00382952	136.194	0.1254	0.010745	1.802e-31	0.0171752	0.0276412	0.53436
		rs73412155	G	A	0.00638	0.000950428	33.6286	0.2945	0.050783	6.662e-09	-0.137656	0.0784511	0.079314
		rs734259	T	C	0.23304	0.0022816	81.0355	-0.0849	0.009431	2.208e-19	-0.0383982	0.0346291	0.267498
		rs758778	G	A	0.1681	0.00144033	51.1032	-0.0767	0.010729	8.738e-13	-0.0201302	0.0356387	0.572182
		rs7774739	G	A	0.17585	0.00796631	284.481	0.188	0.011146	7.822e-64	0.0169412	0.263853	0.948805
		rs7887	T	G	0.34968	0.00479798	170.812	-0.1098	0.008401	4.921e-39	-0.0184619	0.0269481	0.493286
		rs80082277	C	G	0.04999	0.00750842	268.036	-0.3003	0.018342	3.031e-60	-0.0510589	0.0736112	0.487915
		rs9263868	A	G	0.15194	0.00108688	38.5478	0.0698	0.011242	5.34e-10	0.0153871	0.0358222	0.66753
		rs9267516	A	G	0.23709	0.00157147	55.7522	-0.0706	0.009455	8.217e-14	-0.0468792	0.0265014	0.0769042
		rs9268494	C	A	0.28406	0.00141064	50.0467	0.0629	0.008891	1.5e-12	-0.0164886	0.0304773	0.588499
		rs9268560	G	C	0.43602	0.00152404	54.0761	0.0595	0.008091	1.924e-13	-0.0257748	0.0256984	0.315876
		rs9275601	T	C	0.41207	0.00104076	36.9042	-0.0497	0.008181	1.24e-09	-0.0408218	0.0272851	0.134623
		rs9277481	G	A	0.05984	0.00116782	41.4197	-0.109	0.016936	1.227e-10	-0.0196304	0.0321668	0.541684
		rs9368695	T	C	0.04572	0.00252755	89.778	0.1808	0.019081	2.663e-21	-0.00467231	0.0909428	0.959026
		rs9380260	A	G	0.24251	0.00232769	82.6577	0.0847	0.009316	9.754e-20	-0.0602222	0.0346991	0.0826418
		rs9391753	C	T	0.18807	0.00139079	49.3387	0.0724	0.010307	2.15e-12	0.0425054	0.0298093	0.153893
		rs9688839	G	A	0.06664	0.00426614	151.789	-0.1983	0.016095	6.985e-35	0.0211424	0.0476458	0.657229
