# Supplementary material for: CLEC4G Promotes Pancreatic Cancer Progression by Suppressing Cathepsin B‐Mediated Ferroptosis: Evidence From Mendelian Randomization Study and Experimental Validation
Source: Hum Mutat. 2026 Jun 10;2026:7359548. doi: 10.1155/humu/7359548 (PMC13250469; doi:10.1155/humu/7359548)
Supplement: Supplementary file 4 — Supporting Information 4 Table S4 summarizes the full Mendelian randomization results for ferroptosis‐related proteins and pancreatic cancer risk. [file HUMU-2026-7359548-s004.xlsx]

## Sheet: Table S4
Supplementary Table S4. Full Mendelian randomization results for the associations between ferroptosis-related proteins and pancreatic cancer risk
Exposure(Ferroptosis-related proteins)	Outcomes	MR results									Heterogeneity test			Directional horizontal pleiotropy			MR-PRESSO analysis
		Methods	F-statistic	No.ofSNP	Beta	SE	P-value	OR	OR_lci95	OR_uci95	Cochran's Q	df	P-value	Egger_intercept	SE	P-value	Causal Estimate	SD	T	P-value	RSSobs	Global test P-value
CTSB	PC	MR Egger	130.707	271	-0.0418869	0.0340313	0.21946	0.958978	0.8971	1.02512	232.701	270	0.951197	-0.00572458	0.00476227	0.230393	-0.076	0.017	-4.458	1.21635e-05	234.065	0.946
		Weighted median			-0.0743842	0.0294631	0.011581	0.928315	0.876225	0.983501
		Inverse variance weighted			-0.0762752	0.0184319	3.50002e-05	0.926561	0.893685	0.960647
		Simple mode			-0.00473972	0.0600078	0.937103	0.995271	0.884834	1.11949
		Weighted mode			-0.061874	0.0311494	0.0480038	0.940001	0.884328	0.999179
IDO1		MR Egger	98.3604	70	0.23328	0.0837961	0.00694891	1.26274	1.07148	1.48813	71.9791	69	0.379565	-0.00670492	0.00951729	0.483528	0.183135	0.0440587	4.15662	9.12486e-05	73.7337	0.392
		Weighted median			0.206725	0.0776242	0.00774132	1.22964	1.0561	1.43171
		Inverse variance weighted			0.183135	0.0440587	3.22988e-05	1.20098	1.10162	1.3093
		Simple mode			0.189919	0.140403	0.180578	1.20915	0.918263	1.59219
		Weighted mode			0.209665	0.0707703	0.00418206	1.23326	1.07353	1.41676
MDM4		MR Egger	92.4324	55	0.15723	0.117705	0.187326	1.17026	0.929161	1.47393	47.7553	54	0.712573	0.00368942	0.0119405	0.758544	0.19045	0.0450525	4.2273	9.17936e-05	49.7661	0.714
		Weighted median			0.192314	0.0702728	0.0062063	1.21205	1.0561	1.39104
		Inverse variance weighted			0.19045	0.0479077	7.02722e-05	1.20979	1.10137	1.3289
		Simple mode			0.360507	0.140129	0.0128735	1.43406	1.08965	1.88732
		Weighted mode			0.251481	0.12892	0.0562927	1.28593	0.998799	1.6556
Df:degree of freedom; MR: Mendelian randomization; PC:Pancreatic cancer; SD: standard deviation; RSSobs: observed residual sum of squares; SNP: single nucleotide polymorphism;SE: standard error;OR:Odds Ratio;
