# Supplementary material for: CLEC4G Promotes Pancreatic Cancer Progression by Suppressing Cathepsin B‐Mediated Ferroptosis: Evidence From Mendelian Randomization Study and Experimental Validation
Source: Hum Mutat. 2026 Jun 10;2026:7359548. doi: 10.1155/humu/7359548 (PMC13250469; doi:10.1155/humu/7359548)
Supplement: Supplementary file 5 — Supporting Information 5 Table S5 provides the proteome‐wide Mendelian randomization results identifying proteins associated with pancreatic cancer risk. [file HUMU-2026-7359548-s005.xlsx]

## Sheet: Table S5
Supplementary Table S5. Proteome-wide Mendelian randomization analysis identifying proteins associated with pancreatic cancer risk
Exposure	Outcomes	MR results									Heterogeneity test			Directional horizontal pleiotropy			MR-PRESSO analysis
		Methods	F-statistic	No.ofSNP	Beta	SE	P-value	OR	OR_lci95	OR_uci95	Cochran's Q	df	P-value	Egger_intercept	SE	P-value	Causal Estimate	SD	T	P-value	RSSobs	Global test P-value
ABO	PC	Inverse variance weighted	350.592	103	0.184129	0.0180254	1.7e-24	1.20217	1.16044	1.2454	112.041	102	0.233464	0.00929936	0.0075257	0.219444	0.184129	0.0180254	10.215	2.72225e-17	114.089	0.248
ALDH3A1		Inverse variance weighted	180.444	66	0.161241	0.0315771	3.29e-07	1.17497	1.10445	1.24999	65.848	65	0.447295	0.00186704	0.0104575	0.858866	0.161241	0.0315771	5.10626	3.08943e-06	67.4612	0.478
ALPI		Inverse variance weighted	218.809	154	-0.124622	0.0225494	3.26e-08	0.88283	0.844662	0.922723	208.974	153	0.00178796	-0.00209101	0.00698139	0.764959	-0.124622	0.0225494	-5.52665	1.37411e-07	214.243	<0.001
BCAM		Inverse variance weighted	99.2412	74	0.214719	0.0417393	2.69e-07	1.23951	1.14215	1.34518	102.79	73	0.0123481	0.0117753	0.00712472	0.102739	0.214719	0.0417393	5.14429	2.17809e-06	104.39	0.023
CD209		Inverse variance weighted	237.721	147	0.188213	0.0209478	2.59e-19	1.20709	1.15853	1.25768	186.742	146	0.0128412	-0.00714542	0.00528981	0.178867	0.188213	0.0209479	8.98485	1.21353e-15	190.393	0.014
CLEC3B		Inverse variance weighted	101.694	27	-0.295159	0.0677793	1.33e-05	0.744413	0.651807	0.850176	28.3588	26	0.341034	-0.00645991	0.0175252	0.715524	-0.295159	0.0677793	-4.35471	0.000184485	29.7889	0.389
CLEC4G		Inverse variance weighted	70.4161	63	0.361346	0.0605448	2.4e-09	1.43526	1.27466	1.6161	80.1544	62	0.0602825	-0.0163178	0.0103877	0.121385	0.361346	0.0605448	5.96825	1.25962e-07	83.8656	0.074
CLEC4M		Inverse variance weighted	288.97	89	0.223516	0.0231413	4.51e-22	1.25047	1.19502	1.30849	109.694	88	0.0585901	0.00346263	0.00713314	0.628592	0.223516	0.0231413	9.65876	1.80682e-15	113.367	0.052
CUZD1		Inverse variance weighted	111.044	42	0.364707	0.0631315	7.61e-09	1.44009	1.27248	1.62978	82.5793	41	0.0001278	-0.00527668	0.0158151	0.740388	0.364706	0.0631315	5.77694	8.98062e-07	86.5039	0.001
DSG2		Inverse variance weighted	94.8775	69	0.24199	0.0555565	1.33e-05	1.27378	1.14236	1.42032	128.864	68	1.19727e-05	0.00398027	0.00980078	0.685951	0.24199	0.0555565	4.35576	4.58173e-05	133.685	<0.001
DXO		Inverse variance weighted	119.187	52	-0.172536	0.0399072	1.54e-05	0.841528	0.778214	0.909994	39.5063	51	0.8789	-0.00289616	0.00752806	0.70208	-0.172536	0.0351236	-4.91225	9.69427e-06	40.9633	0.902
FAM3D		Inverse variance weighted	194.519	153	0.12668	0.0250962	4.47e-07	1.13505	1.08057	1.19228	218.445	152	0.000334747	0.00375732	0.00735032	0.609974	0.12668	0.0250962	5.04776	1.2621e-06	224.84	<0.001
FCRL3		Inverse variance weighted	265.568	139	0.105114	0.0204062	2.59e-07	1.11084	1.06728	1.15617	187.548	138	0.00321872	-0.00122821	0.00737386	0.86796	0.105114	0.0204062	5.15107	8.7634e-07	190.541	0.001
FUT1		Inverse variance weighted	91.1456	22	0.54801	0.0966576	1.43e-08	1.72981	1.43127	2.09062	36.6859	21	0.0182865	-0.0215661	0.0195964	0.284178	0.54801	0.0966576	5.6696	1.25666e-05	40.6153	0.025
GP2		Inverse variance weighted	153.709	104	0.237044	0.0310688	2.35e-14	1.2675	1.19262	1.34708	143.297	103	0.00534676	-0.00610728	0.00726139	0.40228	0.237044	0.0310688	7.62966	1.22693e-11	147.738	0.004
GRP		Inverse variance weighted	138.023	46	-0.223914	0.0428723	1.76e-07	0.799384	0.734956	0.869458	53.4019	45	0.182693	-0.00576034	0.00964785	0.553528	-0.223914	0.0428723	-5.22282	4.36556e-06	54.6135	0.248
IDUA		Inverse variance weighted	172.883	132	0.117544	0.0263649	8.26e-06	1.12473	1.06809	1.18438	168.656	131	0.0148145	0.0072339	0.00603364	0.232736	0.117544	0.0263649	4.45835	1.75677e-05	171.167	0.015
ITGB2		Inverse variance weighted	61.06	53	-0.281197	0.0597878	2.56e-06	0.754879	0.671406	0.848731	53.3648	52	0.421537	-0.0010539	0.0105355	0.92071	-0.281197	0.0597878	-4.70325	1.92688e-05	54.7473	0.464
LGALS4		Inverse variance weighted	172.967	60	-0.349177	0.0374277	1.06e-20	0.705268	0.655383	0.75895	74.66	59	0.0821196	-0.00731902	0.00948983	0.44369	-0.349177	0.0374277	-9.32937	3.24197e-13	77.9592	0.089
LGALS7		Inverse variance weighted	101.654	65	0.339773	0.0480672	1.56e-12	1.40463	1.27834	1.54339	86.5391	64	0.0318354	0.00978265	0.00954573	0.309367	0.339773	0.0480672	7.0687	1.40934e-09	89.5115	0.031
LGALS8		Inverse variance weighted	138.152	55	-0.234056	0.0511362	4.71e-06	0.791318	0.715851	0.87474	94.8034	54	0.000505388	-0.0135213	0.0114059	0.24112	-0.234056	0.0511362	-4.57711	2.80666e-05	103.116	<0.001
MUC2		Inverse variance weighted	183.87	187	0.135839	0.0226641	2.05e-09	1.1455	1.09573	1.19753	263.572	186	0.000157715	-0.00758381	0.00555371	0.173742	0.135839	0.0226641	5.99357	1.04396e-08	269.007	<0.001
SELE		Inverse variance weighted	212.818	102	-0.185	0.0297756	5.19e-10	0.831104	0.783989	0.881051	162.722	101	9.71425e-05	0.00688215	0.00675225	0.31055	-0.185	0.0297756	-6.21315	1.17065e-08	167.381	<0.001
SNAP25		Inverse variance weighted	139.891	60	-0.153979	0.0356489	1.57e-05	0.85729	0.799434	0.919333	51.3131	59	0.751377	-0.00312416	0.00773534	0.687785	-0.153979	0.0332456	0.0332456	2.04551e-05	52.7797	0.759
SPAG1		Inverse variance weighted	273.669	84	0.112616	0.0237312	2.08e-06	1.1192	1.06834	1.17249	99.0807	83	0.110001	0.00152058	0.0105342	0.885581	0.112616	0.0237312	4.74549	8.56483e-06	101.161	0.121
SPON2		Inverse variance weighted	98.8645	24	0.387834	0.0835967	3.5e-06	1.47378	1.25105	1.73617	37.4409	23	0.0292172	0.0197881	0.0170134	0.257253	0.387833	0.0835967	4.63934	0.00011436	40.9553	0.034
TIE1		Inverse variance weighted	110.455	106	0.162977	0.0359225	5.71e-06	1.17701	1.09699	1.26287	142.261	105	0.00907396	0.0102537	0.00766083	0.183666	0.162977	0.0359225	4.53691	1.52324e-05	144.578	0.008
VCAN		Inverse variance weighted	160.53	145	-0.10224	0.0229076	8.08e-06	0.902813	0.863174	0.944272	117.121	144	0.951019	0.00914664	0.00518625	0.0799295	-0.10224	0.0206593	-4.94884	2.05747e-06	118.478	0.954
VWF		Inverse variance weighted	94.9342	34	0.394838	0.0647139	1.05e-09	1.48414	1.30735	1.68485	40.5151	33	0.172682	-0.0276377	0.0131494	0.0435297	0.394838	0.0647139	6.10129	7.16305e-07	43.868	0.186
